# Supplementary material for: Cutaneous Infections Caused by Trichophyton indotineae: Case Series and Systematic Review
Source: J Clin Med. 2025 Feb 14;14(4):1280. doi: 10.3390/jcm14041280 (PMC11856467; doi:10.3390/jcm14041280)
Supplement: Supplementary file 1 [file jcm-14-01280-s001.zip]

Archive with 1 entries (1 files):
- jcm-3465143-supplementary.pdf
